# Supplementary material for: Altered G1 signaling order and commitment point in cells proliferating without CDK4/6 activity
Source: Nat Commun. 2020 Oct 20;11:5305. doi: 10.1038/s41467-020-18966-9 (PMC7576148; doi:10.1038/s41467-020-18966-9)
Supplement: Supplementary file 4 — Source Data [file 41467_2020_18966_MOESM4_ESM.xlsx]

## Sheet: Figure 1b
Figure 1b
	Time (12min/frame)	1	2	3	4	5	6	7	8	9	10	11	12	13	14	15	16	17	18	19	20	21	22	23	24	25	26	27	28	29	30	31	32	33	34	35	36	37	38	39	40	41	42	43	44	45	46	47	48
	DMSO Exp 1	0.21777	0.135705	0.125955	0.122991	0.105759	0.103169	0.121245	0.153748	0.153409	0.199886	0.207701	0.221459	0.259551	0.275198	0.397867	0.537515	0.695449	0.892947	1.02175	1.25841	1.51557	1.799	2.19174	2.35208	2.4228	2.66847	2.7397	2.79719	2.81313	2.83072	2.88184	2.93466	2.95179	2.96223	2.95557	2.9444	2.93898	2.9315	2.92478	2.89126	2.76527	2.85796	2.83747	2.75848	2.79781	2.7758	2.77757	2.82623
	DMSO Exp 2	1.05156	1.14846	0.577131	0.481	0.420724	0.360404	0.372104	0.372328	0.408801	0.444284	0.395826	0.407478	0.394077	0.475681	0.45045	0.767596	0.626181	0.551967	0.583431	0.729758	1.16465	1.31772	1.75439	1.99824	2.29611	2.5391	2.8169	3.1459	3.3886	3.86508	4.67706	4.90354	5.65213	6.46845	7.20615	8.40247	9.86723	10.7614	12.3203	13.7271	14.8475	15.9909	17.3261	18.4201	19.9625	21.9501	23.7246	24.9172
	DMSO Exp 3	0	0	0	0	0	0	0	0	0	0	0	0	0	0	0.492611	0.985222	2.46305	2.46305	2.95567	2.95567	2.95567	4.4335	4.4335	4.4335	4.4335	4.92611	4.4335	4.4335	4.92611	4.92611	4.92611	5.41872	4.92611	4.4335	4.92611	5.91133	5.41872	4.92611	5.41872	5.41872	6.89655	5.41872	5.41872	5.91133	5.91133	6.89655	6.40394	6.40394
	DMSO Exp 4	NaN	NaN	NaN	NaN	NaN	NaN	NaN	NaN	NaN	NaN	2.91202	2.92191	2.96482	3.43968	3.54291	3.4774	3.94867	3.32012	4.22886	4.37811	4.57029	4.37811	4.11911	4.41687	4.66965	4.6627	4.75719	5.03704	4.77127	4.96559	4.96559	4.3095	4.44336	4.49	3.92632	4.0678	4.01548	3.77176	3.77541	4.05993	4.07965	4.2233	4.60271	4.98548	4.96386	5.51559	5.59036	6.08402
	DMSO Exp 5	0.252289	0.22298	0.212932	0.247192	0.195312	0.225391	0.211855	0.224583	0.237591	0.276565	0.259426	0.298417	0.358748	0.479275	0.57796	0.637574	0.779937	0.930754	1.06846	1.22877	1.36603	1.48445	1.62123	1.83242	2.05924	2.26112	2.31122	2.4676	2.5323	2.67677	2.81045	2.87243	2.82539	2.90653	3.37677	3.42684	3.59663	3.63984	3.71973	3.87521	3.85154	3.97489	4.03086	4.09805	4.16455	4.19859	3.90308	4.2859
	CDK46i Exp 1	0.23175	0.2137	0.208496	0.212528	0.219373	0.214314	0.210662	0.224071	0.251376	0.250808	0.253101	0.266075	0.292955	0.334143	0.407815	0.501143	0.662434	0.811203	1.0265	1.28944	1.43828	1.76269	1.96924	2.26633	2.47918	2.66717	2.7928	2.92232	2.96832	2.99564	2.90675	2.86827	2.84906	2.87194	2.77932	2.71597	2.74611	2.7283	2.73047	2.59327	2.63716	2.62368	2.63893	2.51584	2.4985	2.4667	2.35239	2.3168
	CDK46i Exp 2	0.398289	0.44531	0.250452	0.265067	0.278668	0.264036	0.250104	0.250383	0.263926	0.236439	0.236472	0.291991	0.375313	0.359812	0.415282	0.44205	0.441318	0.43944	0.439379	0.45156	0.544885	0.916689	1.17584	1.23555	1.36153	1.61248	1.77615	2.04902	2.11558	2.39928	2.37639	2.48408	2.50348	2.546	2.73217	2.84247	2.85036	3.06034	3.1277	3.16658	3.27728	3.40436	3.63149	3.62002	3.65662	3.75695	3.89657	3.89595
	CDK46i Exp 3	0	0	0	0	0	0	0	0	0	0	0	0	0	0	0.589391	1.17878	1.57171	2.35756	2.94695	3.33988	3.92927	4.12574	4.3222	4.91159	4.91159	5.10806	5.50098	5.10806	5.30452	5.89391	5.69745	5.69745	6.09037	5.89391	5.89391	6.09037	6.09037	5.89391	5.69745	5.69745	6.67976	5.69745	5.30452	4.71513	4.71513	5.10806	4.91159	5.50098
	CDK46i Exp 4	NaN	NaN	NaN	NaN	NaN	NaN	NaN	NaN	NaN	NaN	3.15359	2.76745	2.84619	2.99647	3.12408	3.14059	3.3675	3.53062	3.6884	3.74631	3.6999	3.82082	3.96328	4.12971	3.95636	3.98147	3.9264	4.06032	4.13223	4.2018	4.20315	4.16606	4.33707	4.31571	4.38051	4.39243	4.3152	4.38596	4.41686	4.46364	4.51409	4.48405	4.5409	4.49149	4.5448	4.55129	4.68438	4.54545
	CDK46i Exp 5	0.53692	0.516363	0.510762	0.513186	0.503503	0.512979	0.531826	0.546214	0.544266	0.551737	0.556719	0.596767	0.608944	0.669462	0.754528	0.828177	0.908637	1.04717	1.19594	1.33155	1.40077	1.59671	1.65809	1.84969	2.04714	2.11417	2.26135	2.36571	2.39008	2.48452	2.62988	2.73202	2.81979	2.91948	2.97549	3.0583	2.96843	3.03494	3.138	3.22419	3.26783	3.35726	3.36237	3.27249	3.37922	3.4139	3.43319	3.41619
[truncated: 111 more columns]

## Sheet: Figure 1d
Figure 1d
	dmso_12hr	39.8993	31.8	45.8
	cdk46i_1uM_12hr	21.0735	16.4	18.6
	cdk46i_1uM_24hr	21.2684	15.9	19
	cdk46i_1uM_36hr	24.1999	19.4	22.8
	cdk46i_3uM_12hr	18.9014	15.3	17.1
	cdk46i_3uM_24hr	18.8491	15.4	17.4
	cdk46i_3uM_36hr	18.2481	17.3	19.1

## Sheet: Figure 1f
Figure 1f
		Time (1hr/frame)	1	2	3	4	5	6	7	8	9	10	11	12	13	14	15	16	17	18
		DMSO Exp 1	0.23	1.07	10.92	45.87	62.43	66.54	69.49	72.81	70.45	72.54	74.29	64.81	62.34	50.77	54.13	50	47.06	58.33
		DMSO Exp 2	0.8	1.392	3.696	23.664	50.464	64.096	70.1019	73.6664	76.4788	78.7489	79.6373	79.491	78.0225	74.3958	70.2758	66.2008	62.9743	60.1707
		DMSO Exp 3	0.993937	1.52072	5.58593	25.8622	48.1562	58.7715	64.351	68.5245	71.5428	73.6741	75.19	76.2998	75.7012	74.1675	71.722	68.7255	66.0766	62.7971
		DMSO Exp 4	1.98	4.44	23.95	61.06	69.38	76.21	78.84	79.68	80.96	79.81	82	80.18	70.93	65.74	68.42	67.86	64.29	64.47
		DMSO Exp 5	0	1.47	12.09	44.19	65.37	69.81	71.47	73.01	73.93	77.18	73.44	71.75	64.38	65.07	60.71	63.75	42.42	41.46
		CDK46i Exp 1	0	0	0.94	3.48	1.67	2.23	1.99	4.37	5.77	10.18	12.68	15.48	16.06	16.66	18.2	17.66	18.3	20.53
		CDK46i Exp 2	0.229663	0.253838	0.314275	0.362625	0.459326	0.592288	0.725251	1.03953	1.46259	2.23619	2.92518	3.91635	4.85918	5.82618	7.20416	8.31621	9.62694	10.5311
		CDK46i Exp 3	0.440088	0.353404	0.36674	0.460092	0.586784	0.70014	0.960192	1.36027	1.97373	2.72054	3.44069	4.56758	5.61446	6.82136	7.73488	9.06181	10.3312	11.6181
		CDK46i Exp 4	0.6	5.07	6.04	4.56	8.47	5.94	9.42	8.91	13.5	16.39	19.9	23.63	24.7	25.14	29.33	31.51	30.29	33.83
		CDK46i Exp 5	1.54	0	0.98	1.14	1.24	1.46	1.64	1.68	4.65	4.29	7.08	7.66	7.84	8.72	13.2	12.41	13.03	15.39

## Sheet: Figure 1h
Figure 1h
MCF10A
	dmso_first_gen	86.8	89.2	84.2
	dmso_second_gen	87	89.6	76.6
	cdk46i_first_gen	17.5	16.1	20.5
	cdk46i_second_gen	19.1	25.9	20

## Sheet: Figure 2d
Figure 2d
	DMSO 1	1	1.001	0.978949	0.847916	0.765287	0.683374
	DMSO 2	1	0.899597	0.803533	0.654323	0.617756	0.555005
	CDK46i 1	1	1.14746	0.998628	0.506859	0.240741	0.111111
	CDK46i 2	1	0.589758	0.440736	0.165708	0.128308	0.0955121

## Sheet: Figure 2e
Figure 2e
	c-Myc protein
		unrel	17.2	14.4	15.4
		dmso_48hr	134.8	123.3	104.9
		dmso_48hr_tmp	208.5	189.3	130.8
		cdk46i_48hr	86.2	94	121.4
		cdk46i_48hr_tmp	142.8	144.2	160.2
	Percent with high APC/C degron
		unrel	0.46	0.1	0.71
		dmso_dmso_24hr	52.94	66.12	57.52
		tmp_dmso_24hr	59.45	70.42	65.43
		dmso_46i_24hr	5.21	11.85	6.42
		tmp_46i_24hr	15.78	18.96	18.49
		dmso_dmso_48hr	40.4	25.13	44
		tmp_dmso_48hr	40.53	38.53	42.82
		dmso_46i_48hr	8.9	16.13	13.94
		tmp_46i_48hr	24.61	26.28	29.04

## Sheet: Figure 2f
Figure 2f
	c-Myc protein
	unrel	27.3691	31.2568	10.0327
	dmso_siCtrl	100	100	100
	dmso_siMyc	58.335	60.4372	29.2257
	cdk46i_siCtrl	91.2166	99.1803	58.3424
	cdk46i_siMyc	46.2299	43.224	13.9586

## Sheet: Figure 3e
Figure 3e
	Asynchronously cycling
	cyclin E/A-CDK	0.2	0.3	0.4	0.5	0.6	0.7	0.8	0.9	1	1.1	1.2	1.3	1.4	1.5
	DMSO 1	3.63636	2.94358	10.0383	19.1063	52.4249	85.0667	91.4894	92.5501	95.5932	95.6522	94.7791	98.3607	100	100
	DMSO 2	9.09091	4.4164	10.2065	24.8682	60.2865	81.7568	87.9518	96.7033	97.1111	97.25	98.9822	99.093	100	99.654
	DMSO 3	NaN	3.05755	6.02507	24.1317	54.1026	84.7737	93.7137	97.5075	99.4808	99.6251	99.7132	99.899	99.8064	99.8928
	CDK46i 1	0.316456	0.188168	0.422014	1.42438	5.7251	13.4356	15.1976	30.4829	57.5758	68.595	72.2707	87.2679	95.8333	99.5968
	CDK46i 2	0	0.0427168	0.0805902	0.553183	1.7817	3.4594	9.92	32.5879	67.8322	82.6804	92.827	96.5358	99.1573	97.3568
	CDK46i 3	NaN	0	0	0.202327	2.06441	6.19048	17.2619	41.3428	76	94.1558	98.8701	99.3103	100	99.3197
	Mitogen-released
	DMSO 1	NaN	2.17391	5.5336	26.5625	83.3333	96.8966	95.2381	98.5294	97.2414	99.3507	98.324	98.6607	98.7654	99.0385
	DMSO 2	NaN	3.84615	9.65251	20.5774	58.2689	88.2253	95.5734	99.1087	99.6705	99.763	99.6337	99.5455	100	100
	CDK46i 1	NaN	0.0513084	0.223253	0.826245	5.90587	8.57988	8.93427	21.181	46.9169	76.5957	94.7541	96.997	96.2264	96.3415
	CDK46i 2	NaN	0	0.0652103	0.232666	2.86411	6.73835	5.84354	11.6923	47.8548	81.9767	97.861	97.9424	99.2095	98.5294

## Sheet: Figure 3f
Figure 3f
	DMSO_DMSO	99.3	97
	CDK46i_DMSO	100	99.4
	CDK46i_CDK12i	4	3
	CDK46i_CDK1i	90.8	97.1

## Sheet: Figure 6b
Figure 6b
	Time (hr)	0	4	8	20	26	32
pRb	DMSO 1	2.3	NaN	20.7	60.4	61.2	62.5
pRb	DMSO 2	1.9	1.5	28.6	61	49.8	49.5
pRb	DMSO 3	1.8	1	16.8	51	48.6	51.5
pRb	CDK46i 1	2.3	NaN	0.5	2.8	6.5	9.6
pRb	CDK46i 2	1.9	0.1	0.7	4.3	7.7	9.1
pRb	CDK46i 3	1.8	0.4	0.3	2.1	4.9	7.8
(In the figure, the APC/C activity was adjusted to account for the fluorescent protein maturation time)
APC/C degron	DMSO 1	2.3	NaN	2	43.6	36.4	14
APC/C degron	DMSO 2	0.7	2.3	2.4	54.7	31.1	37.5
APC/C degron	DMSO 3	0.2	1.1	1.2	40.3	25.9	32.1
APC/C degron	CDK46i 1	2.3	NaN	1.6	7.1	11.4	14
APC/C degron	CDK46i 2	0.7	2.1	2.1	9.3	10.1	11.9
APC/C degron	CDK46i 3	0.2	1.1	1	4.8	7	9
EdU	DMSO 1	0.3	NaN	0.3	33.3	14.2	30.4
EdU	DMSO 2	0.5	1.2	1.3	29.3	10.8	22.7
EdU	DMSO 3	0.2	0.1	0.1	24.1	12.7	23
EdU	CDK46i 1	0.3	NaN	0.2	0.9	2.5	3.9
EdU	CDK46i 2	0.5	0.8	1	1.7	3.1	3.2
EdU	CDK46i 3	0.2	0.1	0.1	1.3	2.5	3.1

[truncated: 13 more sheets: Extended Data Figure 1b, Extended Data Figure 2e, Extended Data Figure 2f, Extended Data Figure 3b, Extended Data Figure 3d, Extended Data Figure 5a, Extended Data Figure 7a, Extended Data Figure 7b, Extended Data Figure 8b, Extended Data Figure 9a, Extended Data Figure 9d-MCF10A, Extended Data Figure 9d-BJ5ta, Extended Data Figure 9e]
